# Supplementary material for: CT-Based Radiomics Signature for the Preoperative Discrimination Between Head and Neck Squamous Cell Carcinoma Grades
Source: Front Oncol. 2019 Aug 30;9:821. doi: 10.3389/fonc.2019.00821 (PMC6729100; doi:10.3389/fonc.2019.00821)
Supplement: Supplementary file 2 [file Data_Sheet_2.xlsx]

## Sheet: clinical
Caption: Clinical parameters of HNSCC patients for model building
label	T1-2	T3-4	N0	N+	Stage1-2	stage3-4	homogeneous1	homogeneous2
1	1	0	1	0	1	0	0	0
1	0	1	0	1	0	1	1	0
1	1	0	1	0	1	0	0	0
1	1	0	0	1	0	1	0	0
1	0	1	1	0	0	1	0	0
1	0	1	0	1	1	0	0	0
1	0	1	0	1	0	1	0	0
1	1	0	1	0	1	0	1	0
1	0	1	1	0	0	1	1	0
1	0	1	1	0	0	1	1	1
1	0	1	0	1	0	1	0	0
1	0	1	0	1	0	1	1	0
1	1	0	1	0	1	0	1	0
1	0	1	0	1	0	1	1	0
1	0	1	1	0	0	1	0	0
1	1	0	1	0	1	0	1	1
1	0	1	0	1	0	1	0	0
1	0	1	1	0	0	1	0	0
1	1	0	1	0	1	0	0	0
1	0	1	1	0	0	1	0	0
1	0	1	0	1	0	1	0	0
1	0	1	0	1	0	1	0	0
1	0	1	0	1	0	1	0	0
1	0	1	1	0	0	1	1	1
1	1	0	1	0	1	0	1	1
1	0	1	1	0	0	1	0	0
1	0	1	1	0	0	1	0	0
1	0	1	1	0	0	1	0	0
1	0	1	0	1	0	1	0	0
1	1	0	1	0	1	0	0	0
1	0	1	1	0	0	1	0	0
1	0	1	0	1	0	1	1	1
1	0	1	1	0	0	1	0	0
1	1	0	0	1	0	1	0	1
1	0	1	1	0	0	1	0	0
1	0	1	0	1	0	1	0	0
1	0	1	0	1	0	1	0	0
1	1	0	1	0	1	0	0	0
1	0	1	0	1	0	1	1	0
1	0	1	1	0	0	1	1	1
1	1	0	1	0	1	0	0	0
1	0	1	0	1	0	1	0	0
1	0	1	0	1	0	1	0	0
1	0	1	1	0	0	1	0	0
1	0	1	1	0	0	1	0	0
1	1	0	1	0	1	0	0	1
1	1	0	1	0	1	0	0	0
1	0	1	1	0	0	1	1	1
1	0	1	0	1	0	1	0	0
1	0	1	0	1	0	1	1	1
1	0	1	0	1	0	1	0	1
1	0	1	0	1	0	1	0	0
1	0	1	0	1	0	1	1	0
1	0	1	1	0	0	1	0	0
1	0	1	1	0	0	1	1	0
1	0	1	1	0	0	1	1	0
1	1	0	1	0	1	0	0	1
1	1	0	1	0	1	0	1	1
1	0	1	0	1	0	1	0	0
1	0	1	1	0	0	1	1	0
1	0	1	1	0	0	1	0	0
1	1	0	0	1	0	1	0	0
1	0	1	0	1	0	1	0	0
1	0	1	0	1	0	1	1	0
1	0	1	1	0	0	1	1	1
1	1	0	1	0	1	0	1	0
1	1	0	1	0	1	0	1	1
1	0	1	1	0	0	1	0	0
1	0	1	1	0	0	1	0	1
1	0	1	0	1	0	1	0	0
1	0	1	0	1	0	1	0	0
1	0	1	0	1	0	1	0	0
1	0	1	1	0	0	1	0	0
1	0	1	1	0	0	1	0	0
1	1	0	1	0	1	0	1	1
1	0	1	1	0	0	1	0	0
1	0	1	1	0	0	1	0	0
1	0	1	1	0	0	1	0	0
1	1	0	1	0	1	0	0	0
1	0	1	0	1	0	1	0	0
1	0	1	1	0	0	1	0	0
1	0	1	0	1	0	1	0	0
1	0	1	1	0	0	1	0	0
1	0	1	1	0	0	1	0	0
1	0	1	0	1	0	1	0	0
1	0	1	0	1	0	1	1	1
1	1	0	1	0	1	0	1	1
1	1	0	1	0	1	0	1	0
1	0	1	1	0	0	1	0	0
1	0	1	1	0	0	1	0	0
1	0	1	1	0	0	1	0	0
1	0	1	0	1	0	1	0	0
1	0	1	1	0	0	1	0	0
1	0	1	0	1	0	1	0	0
1	0	1	0	1	0	1	0	0
1	1	0	1	0	1	0	0	0
1	0	1	0	1	0	1	0	0
1	0	1	1	0	0	1	0	0
1	1	0	0	1	1	0	0	0
1	1	0	1	0	1	0	1	0
1	0	1	1	0	0	1	0	0
1	1	0	0	1	1	0	1	1
1	0	1	1	0	0	1	0	0
1	0	1	0	1	0	1	0	0
1	1	0	1	0	1	0	1	1
1	0	1	1	0	0	1	1	0
1	1	0	1	0	1	0	0	0
1	1	0	1	0	1	0	0	1
1	1	0	1	0	1	0	0	0
1	0	1	0	1	0	1	0	0
1	0	1	0	1	0	1	0	0
1	0	1	0	1	0	1	0	0
1	0	1	0	1	0	1	0	1
1	1	0	1	0	1	0	0	0
1	1	0	1	0	1	0	0	0
1	0	1	1	0	0	1	1	0
1	0	1	1	0	0	1	1	1
1	1	0	1	0	1	0	0	0
1	1	0	1	0	1	0	0	0
1	0	1	0	1	0	1	0	0
1	1	0	1	0	1	0	0	1
1	0	1	0	1	0	1	0	1
0	1	0	0	1	0	1	0	0
0	0	1	0	1	0	1	0	0
0	0	1	1	0	0	1	0	0
0	0	1	0	1	0	1	1	1
0	0	1	1	0	0	1	0	0
0	0	1	0	1	0	1	0	0
0	1	0	1	0	1	0	1	1
0	0	1	0	1	0	1	0	0
0	0	1	0	1	0	1	0	1
0	1	0	1	0	1	0	1	1
0	0	1	1	0	0	1	0	0
0	0	1	0	1	0	1	0	0
0	0	1	1	0	0	1	0	0
0	1	0	0	1	0	1	1	1
0	0	1	0	1	0	1	0	0
0	0	1	0	1	0	1	0	1
0	1	0	1	0	1	0	0	1
0	0	1	1	0	0	1	0	0
0	1	0	0	1	0	1	1	1
0	1	0	0	1	0	1	1	0
0	0	1	1	0	0	1	0	0
0	0	1	0	1	0	1	1	1
0	0	1	0	1	0	1	0	0
0	0	1	0	1	0	1	0	1
0	0	1	0	1	0	1	1	1
0	1	0	1	0	1	0	1	1
0	0	1	0	1	0	1	0	0
0	0	1	1	0	0	1	0	0
0	0	1	0	1	0	1	1	1
0	0	1	0	1	0	1	0	0
0	1	0	0	1	0	1	0	0
0	0	1	0	1	0	1	0	0
0	1	0	1	0	0	1	1	1
0	1	0	0	1	0	1	1	1
0	0	1	1	0	0	1	0	0
0	0	1	1	0	0	1	0	0
0	0	1	1	0	1	0	0	0
0	1	0	0	1	0	1	0	1
0	1	0	0	1	0	1	0	0
0	0	1	1	0	0	1	0	0
0	0	1	0	1	0	1	0	0
0	0	1	0	1	0	1	0	0
0	1	0	1	0	1	0	1	1
0	1	0	1	0	1	0	0	0
0	0	1	1	0	0	1	1	1
0	0	1	0	1	0	1	1	1
0	0	1	1	0	0	1	1	1
0	0	1	0	1	0	1	0	0
0	0	1	1	0	0	1	0	0
0	0	1	0	1	0	1	0	0
0	0	1	0	1	0	1	0	1
0	0	1	1	0	0	1	0	0
0	0	1	0	1	0	1	0	0
0	1	0	0	1	0	1	1	0
0	0	1	0	1	0	1	0	0
0	1	0	1	0	0	1	1	1
0	1	0	0	1	0	1	1	0
0	0	1	0	1	0	1	1	0
0	1	0	0	1	0	1	0	0
0	0	1	1	0	0	1	0	0
0	1	0	0	1	0	1	0	0
0	0	1	1	0	1	0	1	0
0	0	1	0	1	0	1	1	1
0	0	1	1	0	0	1	1	0
0	0	1	0	1	0	1	0	0
0	0	1	0	1	0	1	0	1
0	0	1	1	0	0	1	1	0
0	0	1	0	1	0	1	0	0
0	0	1	1	0	0	1	0	0
0	0	1	0	1	0	1	1	1
0	0	1	0	1	0	1	1	0
0	0	1	0	1	0	1	1	1
0	0	1	0	1	0	1	0	0
0	1	0	0	1	0	1	0	0
0	0	1	0	1	0	1	1	0
0	1	0	1	0	1	0	0	0
0	1	0	1	0	0	1	0	0
0	0	1	1	0	0	1	1	1
0	1	0	0	1	0	1	0	0
0	0	1	1	0	0	1	1	1
0	0	1	0	1	0	1	0	0
0	1	0	0	1	1	0	0	0
0	0	1	0	1	0	1	0	0
0	0	1	1	0	0	1	1	1
testing	19	50	38	31	14	55	23	22
trainning
all	61	145	107	99	44	162	65	55
