# Supplementary material for: CT-Based Radiomics Signature for the Preoperative Discrimination Between Head and Neck Squamous Cell Carcinoma Grades
Source: Front Oncol. 2019 Aug 30;9:821. doi: 10.3389/fonc.2019.00821 (PMC6729100; doi:10.3389/fonc.2019.00821)
Supplement: Supplementary file 3 [file Data_Sheet_3.xlsx]

## Sheet: Sheet1
Caption: Performances and AUC of three models
	Acc	SEN	SPC	NPV	PPV	AUC
clinnical	0.68	0.87	0.383	0.684	0.691	0.625
radiomics	0.9228	0.9631	0.8326	0.9201	0.9087	0.9591
radiomics+clinical	0.928	0.965	0.8302	0.9217	0.8968	0.9653
	0	0.010101	0.020202	0.030303	0.040404	0.0505051	0.0606061	0.0707071	0.0808081	0.0909091	0.10101	0.111111	0.121212	0.131313	0.141414	0.151515	0.161616	0.171717	0.181818	0.191919	0.20202	0.212121	0.222222	0.232323	0.242424	0.252525	0.262626	0.272727	0.282828	0.292929	0.30303	0.313131	0.323232	0.333333	0.343434	0.353535	0.363636	0.373737	0.383838	0.393939	0.40404	0.414141	0.424242	0.434343	0.444444	0.454545	0.464646	0.474747	0.484848
clinnical	0	0.0143228	0.0286455	0.0429683	0.0572911	0.0716139	0.0859367	0.100259	0.114582	0.128905	0.143228	0.157551	0.171873	0.186196	0.200519	0.214842	0.229164	0.243487	0.25781	0.272133	0.286455	0.300778	0.315101	0.329424	0.343747	0.358069	0.372392	0.386715	0.401038	0.41536	0.429683	0.444006	0.458329	0.472652	0.486974	0.501297	0.51562	0.529943	0.544265	0.558588	0.572911	0.587234	0.601557	0.615879	0.629496	0.642213	0.65493	0.667647	0.680364
radiomics	0	0.849073	0.850894	0.852714	0.854534	0.856355	0.858175	0.859996	0.861816	0.863636	0.865457	0.867277	0.869098	0.942347	0.944167	0.945987	0.947808	0.949628	0.951449	0.953269	0.955089	0.95691	0.95873	0.960551	0.962371	0.978571	0.978571	0.978571	0.978571	0.978571	0.978571	0.978571	0.978571	0.978571	0.978571	0.978571	0.978571	0.978571	0.992857	0.992857	0.992857	0.992857	0.992857	0.992857	0.992857	0.992857	0.992857	0.992857	0.992857
radiomics+clinical	0	0.859073	0.860894	0.862714	0.864534	0.870355	0.870175	0.879996	0.880816	0.881636	0.881457	0.881277	0.889098	0.922347	0.934167	0.935987	0.947808	0.959628	0.961449	0.963269	0.965089	0.96691	0.96873	0.970551	0.972371	0.978871	0.978871	0.978871	0.978871	0.979571	0.979571	0.979571	0.979571	0.979571	0.979571	0.983571	0.983571	0.983571	0.997857	0.997857	0.997857	0.997857	0.997857	0.997857	0.997857	0.997857	0.997857	0.997857	0.997857
chance	0	0.010101	0.020202	0.030303	0.040404	0.0505051	0.0606061	0.0707071	0.0808081	0.0909091	0.10101	0.111111	0.121212	0.131313	0.141414	0.151515	0.161616	0.171717	0.181818	0.191919	0.20202	0.212121	0.222222	0.232323	0.242424	0.252525	0.262626	0.272727	0.282828	0.292929	0.30303	0.313131	0.323232	0.333333	0.343434	0.353535	0.363636	0.373737	0.383838	0.393939	0.40404	0.414141	0.424242	0.434343	0.444444	0.454545	0.464646	0.474747	0.484848
[truncated: 51 more columns]
